# Supplementary material for: Impact and Correction of Analytical Positioning on Accuracy of Zircon U-Pb Dating by SIMS
Source: Front Chem. 2020 Dec 3;8:605646. doi: 10.3389/fchem.2020.605646 (PMC7744676; doi:10.3389/fchem.2020.605646)
Supplement: Supplementary file 2 [file Tables_1-3.XLSX]

## Sheet: Table 1
Table 1 Dataset of experiment session one
Sample/	206Pb/238U	±𝜎	Deviation from	206Pb/204Pb	∆X or ∆Y	coordinate (um)			Sample/	206Pb/238U	±𝜎	206Pb/204Pb	coordinate (um)
spot	Age (Ma)		reference value (%)	measured	(𝜇m)	X	Y		spot*	Age (Ma)		measured	X	Y
Testing spots									Datum spots
Down_15@1	574.56	3.73886	2.36233	881870	15	1993	1288		C_M257@1	562.691	4.67052	223686	2467	1378
Down_15@2	579.114	6.20786	3.17362	883871	15	831	1145		C_M257@2	560.072	5.22289	186097	2423	1478
Down_25@1	580.159	5.34222	3.3598	163030	25	1256	1186		C_M257@3	561.934	4.82367		2348	1591
Down_25@2	578.598	4.74601	3.08185	793761	25	2260	1563		C_M257@4	562.533	5.38127	162151	1993	1303
Down_35@1	579.804	6.77847	3.29655	228537	35	1257	1509		C_M257@5	561.039	4.42645	164501	1391	1353
Down_35@2	570.662	5.59716	1.66787	737132	35	-2519	2634		C_M257@6	558.828	5.55313	258453	1256	1211
Down_45@1	579.719	5.62884	3.28151	470720	45	704	1193		C_M257@7	562.647	4.97628	394794	1144	1249
Down_45@2	571.14	4.5885	1.75315	210045	45	-3151	2515		C_M257@8	561.818	4.38501		1181	1399
Down_55@1	571.61	3.73311	1.83688	509783	55	-1201	911		C_M257@9	562.497	4.34806		1257	1544
Down_55@2	567.908	3.57449	1.17726	161449	55	-3210	2666		C_M257@10	558.423	3.66973	400492	887	1002
Down_65@1	571.39	4.86596	1.79754	310554	65	-694	2714		C_M257@11	555.759	4.06729		772	1051
Down_65@2	568.209	4.5535	1.23091	660952	65	-4105	2292		C_M257@12	563.839	5.05749	444300	532	1069
Left_15@2	588.594	3.53971	4.86263	159889	15	-591	2716		C_M257@14	564.506	5.51776	300356	356	1304
Left_15@3	591.502	3.68681	5.38069		15	-4488	2223		C_M257@15	561.241	4.86211	443235	569	1255
Left_25@1	590.719	4.73755	5.24124	550769	25	1366	1353		C_M257@16	558.673	3.44956	257420	704	1238
Left_25@3	597.108	3.74667	6.37951	466311	25	-5057	2418		C_M257@18	561.862	5.25318	311509	-1066	1060
Left_35@1	597.227	4.14993	6.40066	349758	35	737	1051		C_M257@19	563.376	4.82169	468479	-1201	966
Left_35@3	605.975	4.1888	7.95929		35	-5098	2221		C_M257@21	564.917	5.36686	388110	30	2778
Left_45@2	595.604	5.76913	6.11155		45	-3312	2302		C_M257@23	556.189	3.55945	306128	-664	2604
Left_45@3	600.795	5.13228	7.03626	168117	45	-5244	2203		C_M257@24	560.814	4.74908	209797	-1498	2542
Left_55@1	588.49	4.24154	4.84414	167456	55	-1121	1060		C_M257@25	560.251	3.4962	184395	-1650	2646
Left_55@3	602.614	4.60064	7.36036	209872	55	-5352	2413		C_M257@27	565.307	5.45588	147624	-1323	2767
Left_65@2	572.801	4.32977	2.04901	245473	65	-4359	2271		C_M257@29	562.189	3.61457	368173	831	1160
Left_65@3	582.783	5.00405	3.82731	291490	65	-1781	1270		C_M257@30	564.449	5.22975	553957	1067	1341
Left_75@2	571.496	4.46447	1.8165	600572	75	-4333	2463		C_M257@32	567.965	5.14714	172330	2036	1170
Left_75@3	563.004	4.49507	0.3036	435024	75	-1804	681		C_M257@33	568.497	5.48181	504156	2260	1588
Right_15@1	553.202	6.35839	-1.44264	156075	15	2482	1378		C_M257@34	571.775	4.45519	225246	-2338	2470
Right_15@3	551.752	3.95936	-1.70109	319724	15	-4510	2318		C_M257@36	560.141	3.85038		-2425	2558
Right_25@1	555.999	4.83489	-0.944416	371123	25	1206	1399		C_M257@37	564.583	5.35248	338810	-2519	2669
Right_25@2	553.667	5.38017	-1.35982	209447	25	-2313	2470		C_M257@38	560.243	5.01805	837175	-2609	2542
Right_35@2	551.564	5.17469	-1.73457		35	-2574	2542		C_M257@41	561.566	4.9094	325288	-3268	2302
Right_35@7	552.978	4.54681	-1.48258	195874	35	-5036	2314		C_M257@42	563.97	5.37531	465848	-3281	2559
Right_45@2	553.462	4.86806	-1.39639	295207	45	-3236	2559		C_M257@44	562.813	4.19247	145640	-3339	2415
Right_45@7	553.928	4.48339	-1.31343		45	-5198	2307		C_M257@45	563.173	5.24027	244417	-4087	2549
Right_55@1	547.352	3.8691	-2.48491	300212	55	-1066	1181		C_M257@46	567.151	4.56931	173428	-4146	2457
Right_55@7	553.45	3.70599	-1.39846	166409	55	-5345	2285		C_M257@48	567.512	4.99987	597828	-4196	2285
Right_65@1	557.222	4.48962	-0.726553	159240	65	-599	2604		C_M257@49	567.943	5.03963	215094	-4294	2271
Right_65@2	556.576	4.53151	-0.841594	426906	65	-4298	2362		C_M257@50	557.989	3.91055	444670	-4363	2362
Right_75@1	559.794	3.68492	-0.268252	179899	75	-1575	2646		C_M257@52	557.1	4.73481	177933	-4524	2406
Right_75@2	556.37	4.58083	-0.87832	215778	75	-4449	2406		C_M257@53	563.626	4.25978	342301	-4526	2318
Upper_15@1	567.324	3.72168	1.07326	304727	15	2348	1606		C_M257@55	560.112	4.09438	352456	-5032	2418
Upper_15@2	578.945	6.15319	3.14356	366461	15	1067	1356		C_M257@56	567.3	4.51957	817355	-5189	2421
Upper_25@1	573.477	5.26327	2.16938	371761	25	1144	1274		C_M257@57	565.351	5.64204	378769	-5071	2314
Upper_25@2	566.518	3.84368	0.929633	443743	25	2036	1195		C_M257@58	557.781	4.60798	702035	-5064	2221
Upper_35@1	574.185	6.9297	2.29552		35	887	1037		C_M257@59	556.634	5.15661	135393	-5199	2203
Upper_35@2	574.358	5.89847	2.32632	287358	35	-2425	2592		C_M257@60	564.139	4.98707	759883	-5243	2307
Upper_45@1	569.975	5.36221	1.54557	195613	45	403	1192		C_M257@61	562.782	4.90993	193141	-5297	2413
Upper_45@2	565.937	5.32592	0.826063		45	-3200	2425		C_M257@62	562.43	4.27084	914202	-5400	2285
Upper_55@1	572.878	4.40506	2.06265	375896	55	-3067	1059		C_M257@63	563.252	4.53834		-5414	2178
Upper_55@2	573.631	6.00563	2.19689	182461	55	-3339	2470		C_M257@64	559.558	3.7853	573523	-1716	1270
Upper_65@1	566.021	3.54993	0.841089	350576	65	30	2842		C_M257@65	553.956	4.84622	249454	-1729	681
Upper_65@2	567.996	4.75249	1.19297	239241	65	-4196	2350		C_M257@66	564.423	5.06494	613279	-3101	715

## Sheet: Table 2
Table 2 Dataset of experiment session two
							conventional concordia columns						TW concordia columns
Sample/		[U]	[Th]	[Pb]	Th/U		207Pb	±𝜎	206Pb	±𝜎	𝜌		238U	±s	207Pb	±s		t207/206	±𝜎	t207/235	±𝜎	t206/238	±𝜎	206Pb	f206%	DTCA-X	△X	Pb/U Age
spot #		ppm	ppm	ppm	meas		235U	%	238U	%			206Pb	%	206Pb	%		(Ma)		(Ma)		(Ma)		204Pb				deviation %
M257_C@2		888.778	131.653	91.7317	0.148128		0.732264	1.02081	0.0902473	0.894694	0.876454		11.0807	0.894694	0.058848	0.491506		561.478	10.7469	557.881	4.39104	557	4.77598	221983	0.00842556	8	0	-0.766119
M257_C@3		857.689	127.552	88.8078	0.148716		0.743425	1.06575	0.0904885	0.85589	0.803084		11.0511	0.85589	0.0595858	0.635047		588.565	13.8357	564.402	4.62498	558.426	4.57997	317666	0.00588773	11	0	-0.512056
M257_C@4		842.681	123.383	89.0987	0.146417		0.756116	1.05745	0.0926037	0.889559	0.841232		10.7987	0.889559	0.0592188	0.571736		575.148	12.4792	571.767	4.63356	570.917	4.86208	90515	0.0206632	22	0	1.71337
M257_C@5		856.543	127.863	89.414	0.149278		0.740855	1.1003	0.0913102	0.947619	0.861238		10.9517	0.947619	0.0588454	0.559172		561.382	12.2324	562.905	4.76573	563.281	5.11323	167234	0.0111839	18	0	0.35299
M257_C@6		842.014	124.536	88.192	0.147902		0.741523	1.33353	0.0916158	1.01264	0.759367		10.9152	1.01264	0.058702	0.867677		556.061	19.0388	563.294	5.7818	565.086	5.48097	328188	0.00569895	16	0	0.674507
M257_C@7		831.37	121.188	85.8134	0.145769		0.732766	1.3308	0.0904392	1.1055	0.830707		11.0571	1.1055	0.0587634	0.740869		558.341	16.2358	558.175	5.7305	558.134	5.91334	109303	0.0171114	15	0	-0.56398
M257_C@8		834.248	122.12	86.1243	0.146383		0.735144	0.922976	0.0903449	0.88299	0.956676		11.0687	0.88299	0.0590157	0.268728		567.675	5.86069	559.568	3.97839	557.576	4.71816	163477	0.0114409	16	0	-0.663402
M257_C@9		833.306	123.402	87.659	0.148087		0.75147	1.20959	0.0920305	1.04526	0.864149		10.866	1.04526	0.0592213	0.608708		575.242	13.2893	569.077	5.2833	567.535	5.6811	158797	0.0117781	20	0	1.11078
M257_C@10		835.456	123.884	87.0554	0.148283		0.736995	1.09466	0.0912772	0.919441	0.839935		10.9556	0.919441	0.05856	0.594057		550.776	13.022	560.65	4.72699	563.086	4.95948	129250	0.0144706	15	0	0.318242
M257_C@11		839.285	124.369	87.0633	0.148184		0.741781	1.26539	0.0907048	1.07015	0.845711		11.0248	1.07015	0.0593123	0.675264		578.577	14.7408	563.444	5.48667	559.704	5.73958	163001	0.0114744	15	0	-0.284374
M257_C@12		840.359	124.296	87.8604	0.147909		0.742699	1.12323	0.0914601	0.904432	0.805207		10.9337	0.904432	0.0588952	0.666068		563.224	14.577	563.979	4.87226	564.166	4.88745	228796	0.00817465	17	0	0.510665
M257_C@13		848.545	126.513	86.4246	0.149094		0.721008	1.00372	0.0891569	0.907562	0.904199		11.2162	0.907562	0.0586521	0.4287		554.206	9.38117	551.262	4.27872	550.549	4.79094	197061	0.00949112	9	0	-1.91533
M257_C@14		834.607	123.969	87.1504	0.148535		0.744953	1.26285	0.0912937	0.963076	0.762622		10.9537	0.963076	0.0591816	0.816868		573.784	17.8639	565.292	5.48909	563.184	5.19581	108098	0.0173021	16	0	0.33558
M257_C@15		833.613	123.749	86.0937	0.148449		0.736529	2.70831	0.0904514	0.961827	0.355139		11.0557	0.961827	0.0590572	2.53177		569.206	56.0748	560.378	11.7312	558.206	5.14514	100000000	1.87033e-05	8	0	-0.551156
M257_C@16		841.033	126.211	87.4888	0.150067		0.746816	1.25374	0.0908817	1.05712	0.843175		11.0033	1.05712	0.0595986	0.674062		589.031	14.6885	566.375	5.45722	560.75	5.67981	219481	0.00852162	17	0	-0.0980619
M257_C@17		840.946	126.379	86.3785	0.150282		0.731082	1.11095	0.0898463	1.04262	0.938497		11.1301	1.04262	0.0590153	0.383598		567.66	8.37251	557.188	4.77523	554.628	5.5433	224707	0.0083234	11	0	-1.18863
M257_C@18		866.408	129.793	90.5686	0.149805		0.746135	1.03045	0.091394	0.977899	0.949001		10.9416	0.977899	0.0592105	0.324872		574.843	7.07929	565.98	4.48079	563.776	5.28113	353285	0.00529412	19	0	0.44119
M257_C@19		846.729	125.093	88.3999	0.147736		0.749702	1.11762	0.091277	0.864767	0.773757		10.9557	0.864767	0.0595697	0.707995		587.982	15.4343	568.051	4.87406	563.085	4.66446	230888	0.00810061	17	0	0.318055
M257_C@20		827.819	122.237	86.3016	0.147661		0.737061	1.26823	0.0913484	0.872131	0.687677		10.9471	0.872131	0.0585196	0.920755		549.27	20.2342	560.689	5.47882	563.507	4.70756	216561	0.00863649	25	0	0.393173
M257_C@21		818.299	120.977	85.2399	0.14784		0.738077	1.20184	0.0912721	0.988361	0.822371		10.9563	0.988361	0.0586493	0.683792		554.102	14.9899	561.283	5.19543	563.056	5.33112	114056	0.0163983	18	0	0.312837
M257_C@22		816.432	119.794	85.4271	0.146729		0.74196	0.902451	0.0916809	0.854916	0.947326		10.9074	0.854916	0.0586949	0.289028		555.798	6.31698	563.549	3.9105	565.47	4.63	213754	0.00874991	24	0	0.74299
M257_C@23		834.16	123.858	86.9053	0.148482		0.741136	0.914154	0.0912649	0.821316	0.898444		10.9571	0.821316	0.0588969	0.401394		563.288	8.76848	563.068	3.95877	563.014	4.42946	555387	0.00336762	17	0	0.30528
M257_C@24		843.035	124.223	86.7631	0.147352		0.734042	1.01421	0.0900963	0.980806	0.967065		11.0992	0.980806	0.0590898	0.258146		570.408	5.62691	558.923	4.3687	556.106	5.2278	281150	0.00665243	16	0	-0.925274
M257_C@25		832.535	123.149	86.5994	0.14792		0.744481	0.995645	0.0909114	0.915161	0.919163		10.9997	0.915161	0.0593928	0.392161		581.526	8.53989	565.017	4.32361	560.925	4.91824	161107	0.0116093	21	0	-0.0667904
M257_C@26		834.55	122.895	86.8404	0.147259		0.739677	1.20102	0.0910072	0.997952	0.830918		10.9881	0.997952	0.0589474	0.668243		565.155	14.62	562.217	5.19835	561.491	5.36855	92548.3	0.0202092	22	0	0.0340525
M257_C@27		842.839	125.815	87.3524	0.149276		0.738144	1.01415	0.0906767	0.932071	0.919063		11.0282	0.932071	0.0590397	0.399687		568.56	8.72331	561.322	4.38253	559.538	4.99729	325781	0.00574107	20	0	-0.313953
M257_C@28		823.275	121.718	85.9509	0.147847		0.737193	1.12339	0.091518	0.8701	0.774529		10.9268	0.8701	0.0584216	0.71059		545.609	15.6028	560.766	4.85213	564.509	4.70459	21308.3	0.0877747	24	0	0.571652
M257_L_30@1		848.462	126.029	90.9996	0.148539		0.761937	1.19813	0.0938784	0.985637	0.822649		10.6521	0.985637	0.0588643	0.681195		562.081	14.9125	575.127	5.27459	578.434	5.45526	100572	0.018597	32	-30	3.0525
M257_L_30@2		816.672	122.527	87.9772	0.150033		0.76528	2.82957	0.0942878	1.10311	0.38985		10.6058	1.10311	0.0588659	2.60569		562.14	57.8117	577.052	12.5324	580.846	6.13009	100000000	1.87033e-05	30	-30	3.48227
M257_L_35@1		804.126	119.71	86.957	0.14887		0.772435	1.14545	0.0947119	0.843224	0.736148		10.5583	0.843224	0.0591502	0.775267		572.629	16.9526	581.159	5.08143	583.344	4.70462	135053	0.0138489	38	-35	3.92727
M257_L_40@1		827.32	124.208	89.9813	0.150133		0.769948	1.37604	0.0951301	1.15575	0.839909		10.5119	1.15575	0.0587006	0.746815		556.008	16.3733	579.733	6.09629	585.806	6.47519	191153	0.00978448	35	-40	4.36599
M257_L_40@2		811.467	121.818	87.7935	0.150121		0.763222	1.23825	0.0947939	0.859498	0.694123		10.5492	0.859498	0.0583942	0.891363		544.582	19.6	575.867	5.45694	583.827	4.79924	286370	0.00653117	30	-40	4.01331
M257_L_45@1		807.89	121.43	87.7877	0.150306		0.780144	1.0767	0.0952102	0.955774	0.887685		10.5031	0.955774	0.0594279	0.49577		582.807	10.8015	585.566	4.80256	586.278	5.35846	141355	0.0132315	35	-45	4.44995
M257_L_50@1		813.689	119.932	87.6403	0.147393		0.765703	1.15552	0.0943061	0.875849	0.757973		10.6038	0.875849	0.058887	0.753727		562.919	16.5062	577.295	5.1008	580.954	4.86757	71265.7	0.0262445	33	-50	3.50149
M257_L_50@2		820.205	123.446	88.5107	0.150506		0.770223	1.19343	0.0943691	1.15633	0.968918		10.5967	1.15633	0.059195	0.295232		574.277	6.43271	579.891	5.28621	581.325	6.43108	100160	0.0186735	30	-50	3.56759
M257_L_55@1		829.779	123.131	89.2274	0.14839		0.767895	0.898065	0.0940962	0.852813	0.949612		10.6274	0.852813	0.0591873	0.28148		573.991	6.13278	578.554	3.96855	579.717	4.72986	151237	0.0123669	34	-55	3.28119
M257_L_60@1		828.01	121.213	86.8949	0.146391		0.751839	1.15922	0.0918513	0.849288	0.732635		10.8872	0.849288	0.0593661	0.788994		580.547	17.2313	569.291	5.0642	566.476	4.60734	122590	0.0152568	26	-60	0.922231
M257_L_60@2		836.222	123.274	89.2815	0.147417		0.756263	1.13296	0.0935339	0.998462	0.881289		10.6913	0.998462	0.0586412	0.535411		553.8	11.7257	571.852	4.96579	576.403	5.50772	129859	0.0144028	26	-60	2.69079
M257_L_65@1		831.404	123.266	87.9301	0.148262		0.754598	1.03339	0.0925494	0.942556	0.912101		10.805	0.942556	0.0591345	0.423653		572.05	9.24243	570.889	4.52271	570.597	5.1491	208994	0.00894922	28	-65	1.65639
M257_L_70@1		833.93	121.923	87.3431	0.146203		0.739148	1.10939	0.0918008	0.87978	0.793033		10.8932	0.87978	0.0583961	0.675813		544.653	14.838	561.908	4.7988	566.179	4.77041	161029	0.0116149	21	-70	0.869145
M257_L_70@2		838.393	123.727	87.8618	0.147576		0.747573	1.04082	0.0917093	0.917358	0.881377		10.904	0.917358	0.0591206	0.4917		571.541	10.7329	566.815	4.531	565.638	4.96971	135736	0.0137791	20	-70	0.772897
M257_R_30@1		852.439	126.619	85.5928	0.148537		0.71427	1.08742	0.0878531	0.893598	0.821757		11.3826	0.893598	0.0589664	0.619655		565.854	13.5509	547.279	4.61103	542.828	4.65376	113282	0.0165104	-3	30	-3.29102
M257_R_30@2		818.1	123.296	82.3351	0.150711		0.720327	2.6622	0.0879872	0.952088	0.357632		11.3653	0.952088	0.0593757	2.48613		580.901	54.9368	550.86	11.3821	543.622	4.96544	100000000	1.87033e-05	-4	30	-3.1495
M257_R_35@1		807.23	119.054	81.5731	0.147485		0.722239	1.04118	0.0885341	0.93065	0.893839		11.2951	0.93065	0.0591655	0.466855		573.193	10.186	551.988	4.44318	546.862	4.88132	171993	0.0108745	1	35	-2.57229
M257_R_40@1		833.943	124.803	84.0727	0.149654		0.717637	2.71578	0.0881115	1.02014	0.375635		11.3493	1.02014	0.0590706	2.5169		569.698	55.7349	549.271	11.5871	544.359	5.32743	100000000	1.87033e-05	-5	40	-3.01826
M257_R_40@2		830.676	125.777	83.1675	0.151416		0.715344	1.02904	0.0875946	0.947238	0.920506		11.4162	0.947238	0.0592292	0.402075		575.533	8.76524	547.914	4.36676	541.295	4.91986	132964	0.0140664	-7	40	-3.56396
M257_R_45@1		830.092	124.578	83.3024	0.150078		0.711934	0.981454	0.0879477	0.897388	0.914345		11.3704	0.897388	0.0587103	0.397427		556.369	8.69177	545.894	4.1528	543.388	4.67813	613098	0.00305062	-6	45	-3.19111
M257_R_50@1		834.799	126.142	84.5273	0.151105		0.727736	1.06177	0.0884136	0.946666	0.891595		11.3105	0.946666	0.0596971	0.480804		592.615	10.457	555.223	4.55123	546.148	4.95915	607641	0.00307802	-2	50	-2.69944
M257_R_50@2		824.18	124.538	83.1994	0.151105		0.713246	1.11782	0.0884031	0.945117	0.845504		11.3118	0.945117	0.0585154	0.596879		549.114	13.0879	546.672	4.73622	546.086	4.95049	220681	0.00847525	-5	50	-2.71046
M257_R_55@1		833.112	124.219	85.2731	0.149102		0.724605	1.10994	0.0896168	0.932211	0.839872		11.1586	0.932211	0.0586422	0.602461		553.84	13.2002	553.382	4.74633	553.271	4.94442	133636	0.0139957	7	55	-1.4305
M257_R_60@1		837.902	124.003	84.8474	0.147992		0.728303	1.13412	0.0885417	0.962015	0.848249		11.2941	0.962015	0.0596572	0.600627		591.163	13.077	555.556	4.8643	546.907	5.0463	226689	0.00825066	2	60	-2.56427
M257_R_60@2		886.557	134.681	90.8106	0.151914		0.724753	1.15749	0.0894887	0.869076	0.750827		11.1746	0.869076	0.0587382	0.764522		557.405	16.7596	553.469	4.95073	552.513	4.60338	119627	0.0156347	8	60	-1.56554
M257_R_65@1		830.551	122.966	84.8605	0.148054		0.739006	2.71635	0.0892758	0.954092	0.35124		11.2012	0.954092	0.0600362	2.54328		604.88	55.9937	561.826	11.7891	551.252	5.04282	100000000	1.87033e-05	14	65	-1.79005
M257_R_70@1		841.062	124.731	86.2711	0.148302		0.739708	1.05667	0.0896297	0.858418	0.81238		11.157	0.858418	0.0598559	0.616174		598.37	13.4007	562.235	4.57226	553.346	4.55348	331072	0.00564931	8	70	-1.41698
M257_R_70@2		820.768	121.066	84.9147	0.147503		0.732051	0.996592	0.0905244	0.83084	0.833681		11.0467	0.83084	0.0586509	0.550364		554.161	12.0537	557.757	4.28592	558.638	4.4475	162198	0.0115311	15	70	-0.474259

## Sheet: Table 3
Table 3 Dataset of experiment session three
							conventional concordia columns						TW concordia columns
Sample/		[U]	[Th]	[Pb]	Th/U		207Pb	±𝜎	206Pb	±𝜎	𝜌		238U	±s	207Pb	±s		t207/206	±𝜎	t207/235	±𝜎	t206/238	±𝜎	206Pb	f206%	DTCA-X	Pb/U ratio	Pb/U ratio	U-Pb age (Ma)	±𝜎	Pb/U age deviation
spot #		ppm	ppm	ppm	meas		235U	%	238U	%			206Pb	%	206Pb	%		(Ma)		(Ma)		(Ma)		204Pb			deviation %	RDTCA-X	after correction		after correction (%)
M257_C@01		850.773	228.786	87.5267	0.268916		0.732966	0.853089	0.0901636	0.745573	0.873969		11.091	0.745573	0.0589592	0.414586		565.589	9.00276	558.293	3.67031	556.505	3.97632	100973	0.02	-26	-0.896275	0.0925158	570.399	6.41837	1.621
M257_C@02		850.623	229.548	87.4154	0.269858		0.730341	0.898188	0.0898474	0.802094	0.893014		11.13	0.802094	0.0589548	0.404211		565.426	8.77833	556.753	3.8567	554.635	4.2641	>1E6	0	-22	-1.24382	0.0914143	563.896	6.54639	0.462558
M257_C@03		850.673	228.433	88.2919	0.268532		0.738704	0.980379	0.0907874	0.775955	0.791485		11.0147	0.775955	0.0590124	0.599197		567.555	12.991	561.649	4.23813	560.192	4.16467	187202	0.01	-12	-0.210615	0.0904079	557.949	6.38855	-0.596983
M257_C@04		858.615	231.266	88.5342	0.269348		0.736309	0.947388	0.0901755	0.786533	0.830212		11.0895	0.786533	0.0592203	0.52812		575.203	11.4408	560.249	4.08757	556.575	4.19535	189161	0.01	-15	-0.883212	0.0903834	557.804	6.42386	-0.622774
M257_C@05		838.72	224.826	87.1929	0.268059		0.731877	0.921973	0.0910258	0.830064	0.900313		10.9859	0.830064	0.058314	0.401282		541.578	8.75011	557.654	3.96384	561.601	4.4659	156506	0.01	-11	0.0513985	0.0904485	558.189	6.58297	-0.554239
M257_C@06		839.736	226.633	86.8118	0.269886		0.739701	0.886789	0.0904854	0.771237	0.869697		11.0515	0.771237	0.0592893	0.437707		577.736	9.48391	562.231	3.83576	558.407	4.12671	416445	0	-15	-0.542556	0.0906941	559.641	6.39069	-0.29563
M257_C@07		840.732	224.636	87.0586	0.267191		0.741171	0.869101	0.090569	0.753823	0.867359		11.0413	0.753823	0.0593523	0.432536		580.042	9.36858	563.089	3.76341	558.901	4.03692	274951	0.01	-14	-0.450651	0.0905821	558.979	6.32344	-0.413572
M257_C@08		858.588	231.799	89.264	0.269977		0.74165	0.900418	0.0909229	0.768111	0.85306		10.9983	0.768111	0.0591595	0.469849		572.97	10.1863	563.368	3.90073	560.993	4.1282	>1E6	0	-15	-0.0616315	0.0911326	562.232	6.40813	0.166062
M257_C@09		841.882	227.825	87.9345	0.270614		0.740258	0.838071	0.0915474	0.744618	0.88849		10.9233	0.744618	0.0586457	0.384587		553.969	8.36945	562.556	3.62623	564.682	4.02708	447863	0	-14	0.624711	0.0915606	564.76	6.35435	0.616407
M257_C@10		824.208	221.551	86.2543	0.268805		0.741809	0.982236	0.091641	0.781105	0.795232		10.9121	0.781105	0.0587085	0.595535		556.302	12.9364	563.461	4.25645	565.235	4.22844	287168	0.01	-14	0.727653	0.0916542	565.313	6.48743	0.714957
M257_C@11		830.105	223.18	86.685	0.268858		0.742213	0.934493	0.0914951	0.757653	0.810764		10.9295	0.757653	0.0588342	0.547027		560.965	11.8773	563.696	4.05041	564.373	4.09546	>1E6	0	-15	0.567285	0.0917061	565.619	6.40863	0.769546
M257_C@12		839.147	226.408	86.8932	0.269807		0.737752	0.984027	0.0905361	0.794363	0.807257		11.0453	0.794363	0.0591	0.580774		570.782	12.5863	561.093	4.25078	558.707	4.25267	285896	0.01	-19	-0.486879	0.0915278	564.566	6.52622	0.581933
M257_C@13		839.299	230.925	88.6244	0.27514		0.751875	0.869079	0.0924053	0.784163	0.902292		10.8219	0.784163	0.059013	0.374682		567.574	8.13572	569.312	3.7944	569.747	4.27742	218200	0.01	-20	1.56774	0.0936173	576.895	6.62557	2.77839
M257_C@14		838.919	226.788	87.7846	0.270334		0.739953	0.940102	0.0915541	0.809016	0.860562		10.9225	0.809016	0.0586172	0.478838		552.909	10.4157	562.378	4.06763	564.722	4.37578	175638	0.01	-14	0.632092	0.0915673	564.8	6.58129	0.623473
M257_C@15		834.801	227.706	87.5043	0.272767		0.745509	0.927896	0.091741	0.788519	0.849793		10.9003	0.788519	0.058937	0.489109		564.77	10.6171	565.615	4.03201	565.825	4.27285	>1E6	0	-12	0.837508	0.0913575	563.561	6.49435	0.402739
M257_C@16		844.807	230.994	88.2534	0.273428		0.737981	0.984887	0.0913344	0.80683	0.819211		10.9488	0.80683	0.0586016	0.564825		552.328	12.2801	561.227	4.25526	563.424	4.35435	>1E6	0	-14	0.390623	0.0913476	563.502	6.55896	0.392277
M257_C@17		831.971	225.628	86.117	0.271197		0.741996	0.922094	0.0906368	0.770478	0.835574		11.0331	0.770478	0.0593739	0.506577		580.835	10.9653	563.57	3.99589	559.302	4.12897	235879	0.01	-10	-0.376185	0.089866	554.745	6.33451	-1.1679
M257_C@18		831.214	224.854	85.9472	0.270513		0.743334	0.962252	0.0905445	0.866576	0.900571		11.0443	0.866576	0.0595417	0.418299		586.959	9.05056	564.349	4.1746	558.756	4.63981	150970	0.01	-14	-0.477629	0.0905575	558.834	6.72378	-0.439423
M257_C@19		818.643	222.675	85.482	0.272005		0.744723	0.870752	0.091379	0.787684	0.904602		10.9434	0.787684	0.0591082	0.371165		571.082	8.05479	565.158	3.78095	563.687	4.25289	179168	0.01	-18	0.439616	0.0921824	568.431	6.54509	1.27047
M257_C@20		835.833	229.921	86.7423	0.27508		0.733768	0.860482	0.0907887	0.781346	0.908033		11.0146	0.781346	0.0586173	0.360455		552.911	7.84698	558.762	3.70452	560.2	4.19367	322848	0.01	-18	-0.209177	0.0915869	564.916	6.48391	0.64415
M257_R@1		798.709	226.693	79.4711	0.283824		0.707024	0.886537	0.0870667	0.780946	0.880896		11.4854	0.780946	0.0588953	0.419607		563.229	9.11511	542.978	3.73525	538.166	4.0334	140258	0.01	-32	-4.30022	0.0904675	558.302	6.40981	-0.534179
M257_R@2		799.436	227.051	79.6093	0.284013		0.709018	1.0537	0.0870738	0.763795	0.724869		11.4845	0.763795	0.0590566	0.72588		569.185	15.7197	544.163	4.44845	538.208	3.94508	394471	0	-36	-4.29246	0.0912279	562.795	6.39926	0.266348
M257_R@3		841.191	232.218	82.4648	0.276059		0.696956	0.974819	0.0856963	0.818978	0.840133		11.6691	0.818978	0.0589851	0.528723		566.545	11.4705	536.971	4.07343	530.034	4.16855	193314	0.01	-39	-5.80651	0.0903405	557.551	6.53593	-0.667948
M257_R@4		795.698	225.904	78.4345	0.283907		0.703233	0.877397	0.0864086	0.771657	0.879484		11.5729	0.771657	0.0590257	0.417578		568.043	9.06378	540.72	3.68501	534.262	3.95767	410173	0	-30	-5.02353	0.0894101	552.048	6.30904	-1.64837
M257_R@5		807.649	228.93	79.99	0.283453		0.703401	0.963346	0.0866023	0.745373	0.773733		11.547	0.745373	0.0589078	0.610291		563.689	13.2391	540.82	4.04729	535.411	3.83071	227616	0.01	-41	-4.81071	0.0916701	565.407	6.36391	0.731629
M257_L@1		841.172	223.283	92.5194	0.265443		0.789363	0.905065	0.0961115	0.772995	0.854077		10.4046	0.772995	0.0595662	0.470766		587.854	10.1806	590.811	4.06215	591.581	4.37082	>1E6	0	13	5.64144	0.090515	558.582	6.38521	-0.484226
M257_L@2		830.685	220.597	92.2766	0.265561		0.795555	1.00436	0.0973348	0.749074	0.745824		10.2738	0.749074	0.059279	0.669047		577.358	14.4746	594.318	4.52854	598.771	4.28466	470536	0	15	6.98602	0.0912462	562.903	6.34961	0.285558
M257_L@3		822.306	219.225	91.7024	0.266598		0.794858	0.898145	0.0976503	0.741497	0.825586		10.2406	0.741497	0.0590357	0.506802		568.414	10.9931	593.924	4.0467	600.624	4.25383	505824	0	18	7.33278	0.0909085	560.908	6.30222	-0.0698227
M257_L@4		862.666	226.086	94.0959	0.262078		0.772151	0.968299	0.0953821	0.878812	0.907584		10.4841	0.878812	0.058713	0.40656		556.469	8.84256	580.996	4.29298	587.289	4.93494	148537	0.01	12	4.8397	0.0900342	555.74	6.73331	-0.990618
M257_L@5		810.877	216.869	90.6601	0.26745		0.795971	1.12715	0.0980203	0.784326	0.695846		10.202	0.784326	0.0588952	0.809512		563.223	17.5385	594.553	5.08508	602.797	4.51515	>1E6	0	14	7.7395	0.0921007	567.949	6.52782	1.18457
M257_D@1		829.103	228.117	83.4107	0.275136		0.708841	0.8698	0.0880915	0.768421	0.883446		11.3518	0.768421	0.0583597	0.407529		543.293	8.88337	544.058	3.67013	544.24	4.01164	150526	0.01	-23	-3.17378	0.0903843	557.809	4.68349	-0.621881
M257_D@2		815.535	224.741	82.5768	0.275575		0.715209	0.843184	0.0888107	0.742865	0.881024		11.2599	0.742865	0.0584072	0.398887		545.071	8.69288	547.835	3.57629	548.5	3.90726	97513.2	0.02	-12	-2.3833	0.0911222	562.17	4.59827	0.155062
M257_D@3		819.749	223.636	82.765	0.27281		0.721729	0.834933	0.0883929	0.743123	0.890039		11.3131	0.743123	0.0592183	0.380633		575.131	8.2541	551.687	3.56002	546.025	3.89172	285054	0.01	-16	-2.84257	0.0906935	559.637	4.57963	-0.296279
M257_D@4		837.093	235.129	85.0179	0.280888		0.726363	0.939336	0.088651	0.783246	0.83383		11.2802	0.783246	0.059425	0.518534		582.7	11.2197	554.416	4.02098	547.554	4.11292	784467	0	-18	-2.55885	0.0909583	561.202	4.78085	-0.0174352
M257_D@5		809.545	224.262	82.4532	0.277023		0.729269	0.98035	0.0891095	0.750413	0.765454		11.2222	0.750413	0.0593557	0.630846		580.167	13.6452	556.124	4.20664	550.268	3.95917	225519	0.01	-11	-2.0549	0.0914287	563.981	4.64798	0.477675
M257_U@1		811.317	231.483	84.0534	0.285317		0.737821	0.973223	0.0905115	0.787881	0.809559		11.0483	0.787881	0.0591216	0.57132		571.577	12.3805	561.133	4.20423	558.561	4.21691	194215	0.01	-11	-0.513871	0.0900547	555.861	6.099	-0.969033
M257_U@2		815.935	232.238	84.8264	0.284628		0.74349	0.921594	0.0908242	0.77674	0.842823		11.0103	0.77674	0.0593707	0.495994		580.716	10.7372	564.44	3.99834	560.41	4.17043	>1E6	0	-17	-0.170117	0.0903659	557.701	6.07748	-0.641236
M257_U@3		786.42	223.057	82.7284	0.283636		0.746447	1.0047	0.0920662	0.861902	0.857866		10.8618	0.861902	0.0588027	0.516291		559.8	11.2145	566.161	4.36964	567.745	4.68581	>1E6	0	-19	1.19495	0.0916016	565.002	6.47742	0.659546
M257_U@4		804.967	231.311	85.0424	0.287354		0.746139	0.855524	0.092378	0.747299	0.873499		10.8251	0.747299	0.0585801	0.416491		551.524	9.06552	565.982	3.71876	569.586	4.07517	>1E6	0	-13	1.53771	0.0919118	566.834	6.06464	0.985931
M257_U@5		800.261	231.486	83.6833	0.289263		0.740443	0.99658	0.0914107	0.853487	0.856416		10.9396	0.853487	0.058748	0.51452		557.771	11.18	562.664	4.31416	563.875	4.60977	376658	0	-18	0.474537	0.0909494	561.15	6.40261	-0.0267597
91500_C@1		89.5347	30.7815	18.5982	0.343793		1.8291	1.15084	0.175879	0.741281	0.644121		5.68573	0.741281	0.0754263	0.880307		1079.88	17.5631	1055.96	7.58326	1044.42	7.15144	48890.5	0.04	-25	-1.09316	0.180087	1067.45	11.5444	0.513202
91500_C@2		91.8329	31.6708	19.1471	0.344875		1.84022	1.09627	0.176766	0.752428	0.686356		5.65719	0.752428	0.0755039	0.797276		1081.95	15.9101	1059.94	7.23786	1049.28	7.29018	37446.9	0.05	-21	-0.594189	0.179467	1064.06	11.5802	0.194119
91500_C@3		72.0433	23.8312	14.8499	0.33079		1.77278	1.18296	0.175262	0.755901	0.638991		5.70575	0.755901	0.0733609	0.909949		1023.94	18.3038	1035.54	7.70879	1041.04	7.27078	29803.6	0.06	-25	-1.44015	0.179455	1064	11.6014	0.188133
91500_C@4		72.3587	23.9941	14.9123	0.3316		1.79492	1.59024	0.174974	0.742549	0.466942		5.71513	0.742549	0.0743996	1.40623		1052.33	28.0762	1043.62	10.4231	1039.46	7.13229	>1E6	0	-21	-1.60197	0.177647	1054.11	11.4193	-0.74297
91500_C@5		84.0009	30.1203	17.9606	0.358571		1.86564	1.12735	0.181081	0.752808	0.667768		5.5224	0.752808	0.0747231	0.839163		1061.06	16.7937	1068.99	7.47986	1072.88	7.44467	>1E6	0	-8	1.83212	0.178758	1060.19	11.5438	-0.170876
91500_C@6		82.919	30.038	17.2092	0.362258		1.80414	1.12695	0.175564	0.771667	0.684739		5.69593	0.771667	0.0745303	0.821308		1055.86	16.4511	1046.96	7.38897	1042.69	7.4334	>1E6	0	-23	-1.27034	0.179005	1061.54	11.6762	-0.0434832
91500_C@7		82.6295	29.8551	17.4452	0.361313		1.82299	1.48434	0.178109	0.811859	0.546951		5.61453	0.811859	0.0742328	1.24263		1047.8	24.8529	1053.76	9.77972	1056.64	7.91711	46938.4	0.04	-20	0.161102	0.180445	1069.41	12.0165	0.697505
91500_C@8		72.5404	23.5641	15.0823	0.324841		1.83648	1.23467	0.176772	0.75441	0.611021		5.657	0.75441	0.0753479	0.977383		1077.8	19.4937	1058.6	8.14947	1049.32	7.30959	69779.4	0.03	-18	-0.590808	0.178326	1057.83	11.5301	-0.393088
91500_C@9		83.8506	28.8078	17.3626	0.34356		1.83152	1.07504	0.175688	0.747413	0.695239		5.69191	0.747413	0.075608	0.772719		1084.71	15.4162	1056.82	7.08537	1043.37	7.20396	55122.1	0.03	-26	-1.20062	0.180271	1068.46	11.5928	0.60793
91500_C@10		88.496	31.1293	18.7508	0.35176		1.87459	1.06034	0.179222	0.747408	0.704876		5.57969	0.747408	0.0758605	0.752132		1091.39	14.9925	1072.15	7.0455	1062.72	7.32685	>1E6	0	-23	0.786554	0.182735	1081.9	11.7268	1.87352
91500_C@11		70.266	23.8057	14.9055	0.338794		1.85791	1.17713	0.180671	0.741485	0.629912		5.53492	0.741485	0.074582	0.914234		1057.26	18.2976	1066.24	7.80002	1070.64	7.31859	>1E6	0	-5	1.60179	0.177182	1051.56	11.3873	-0.983074
91500_C@12		70.2069	24.2653	14.5098	0.345626		1.81031	1.37576	0.175341	0.795737	0.578399		5.70316	0.795737	0.0748802	1.12228		1065.29	22.4045	1049.19	9.03861	1041.47	7.65713	44303.9	0.04	-18	-1.3955	0.176883	1049.92	11.7111	-1.13715
91500_C@13		79.4025	28.558	16.8022	0.359661		1.83243	1.09108	0.178895	0.74142	0.679527		5.58988	0.74142	0.0742897	0.800473		1049.35	16.0516	1057.15	7.19272	1060.93	7.25688	39230.1	0.05	-13	0.602808	0.178534	1058.96	11.4607	-0.286292
91500_C@14		82.2565	30.1278	17.4636	0.366267		1.81733	1.08444	0.179018	0.747229	0.689045		5.58605	0.747229	0.0736269	0.785915		1031.26	15.8041	1051.72	7.1278	1061.61	7.31802	89798.1	0.02	-21	0.671845	0.181753	1076.54	11.6723	1.3693
91500_C@15		88.134	31.2767	18.775	0.354877		1.87491	1.38745	0.180572	0.741289	0.53428		5.53794	0.741289	0.0753058	1.17283		1076.68	23.3663	1072.27	9.22949	1070.1	7.31326	58643.7	0.03	-19	1.54628	0.18255	1080.89	11.6781	1.77901
91500_C@16		77.2609	28.1163	16.5206	0.363914		1.88542	1.08975	0.18088	0.768535	0.705238		5.52851	0.768535	0.075599	0.772602		1084.47	15.4144	1075.97	7.25618	1071.78	7.59318	>1E6	0	-19	1.71947	0.182862	1082.59	11.8688	1.93881
91500_C@17		79.818	29.7683	16.8228	0.372952		1.86684	1.07209	0.177862	0.752869	0.702247		5.62234	0.752869	0.0761241	0.763254		1098.34	15.1975	1069.41	7.1135	1055.28	7.33285	>1E6	0	-17	0.0218885	0.179041	1061.73	11.5597	-0.0251001
91500_C@18		80.4754	29.7813	16.7688	0.370067		1.81691	1.05485	0.175954	0.741541	0.70298		5.6833	0.741541	0.0748916	0.750223		1065.59	15.0123	1051.57	6.93209	1044.83	7.15655	93668.6	0.02	-18	-1.05088	0.177501	1053.31	11.4051	-0.81839
91500_C@19		78.0133	28.8975	16.6779	0.370417		1.87366	1.09392	0.180086	0.741296	0.677649		5.55291	0.741296	0.0754587	0.804455		1080.75	16.0555	1071.82	7.26818	1067.44	7.29661	56526.7	0.03	-18	1.27251	0.181669	1076.09	11.6304	1.32636
91500_C@20		67.1684	23.1174	14.0496	0.344171		1.82499	1.19412	0.177861	0.74256	0.621844		5.62238	0.74256	0.0744184	0.935168		1052.84	18.7265	1054.48	7.86329	1055.28	7.23234	79936.2	0.02	-18	0.0212345	0.179424	1063.83	11.5163	0.172235
91500_R@1		80.921	30.4833	16.0225	0.376704		1.7147	1.13767	0.166852	0.745537	0.655317		5.99332	0.745537	0.0745341	0.859345		1055.97	17.2085	1014.05	7.32283	994.745	6.87599	44678.2	0.04	-38	-6.16929	0.175534	1042.53	11.3219	-1.83324
91500_R@2		66.492	23.8188	13.187	0.358221		1.76521	1.37276	0.169045	0.746532	0.54382		5.91559	0.746532	0.0757345	1.15202		1088.06	22.916	1032.76	8.9372	1006.85	6.96261	101380	0.02	-34	-4.93638	0.176379	1047.16	11.3744	-1.39729
91500_R@3		75.6363	29.1894	15.2475	0.385918		1.75783	1.18495	0.170313	0.776769	0.65553		5.87153	0.776769	0.074856	0.894836		1064.64	17.8919	1030.05	7.69811	1013.84	7.29126	27074.9	0.07	-35	-4.22294	0.178071	1056.43	11.6567	-0.524899
91500_R@4		73.4087	27.889	14.7049	0.379914		1.78281	1.27991	0.168864	0.749886	0.585889		5.92194	0.749886	0.0765717	1.03723		1110.06	20.5807	1039.21	8.36022	1005.85	6.98749	34707.7	0.05	-35	-5.0383	0.176555	1048.13	11.4047	-1.30649
91500_R@5		86.3266	32.3131	17.1247	0.374312		1.73655	1.10454	0.167791	0.749717	0.678762		5.9598	0.749717	0.0750616	0.811125		1070.15	16.2135	1022.18	7.14201	999.928	6.94789	82583.9	0.02	-39	-5.6415	0.176884	1049.93	11.4217	-1.13649
91500_L@1		71.327	23.0168	15.4945	0.322694		1.87	1.81878	0.185466	0.762382	0.419172		5.39183	0.762382	0.0731268	1.65129		1017.47	33.0898	1070.53	12.1048	1096.77	7.69352	24281.9	0.08	8	4.29813	0.176671	1048.76	11.4886	-1.24642
91500_L@2		81.0849	28.311	18.145	0.349152		1.9719	1.22363	0.189502	0.742012	0.606401		5.27698	0.742012	0.075469	0.972983		1081.02	19.3972	1105.96	8.27752	1118.68	7.62491	>1E6	0	9	6.56796	0.180106	1067.56	11.55	0.523098
91500_L@3		80.2865	28.7858	18.0057	0.358538		1.96621	1.13354	0.189393	0.751975	0.663388		5.28002	0.751975	0.0752947	0.848198		1076.38	16.9348	1104.01	7.65827	1118.09	7.72362	42422.7	0.04	9	6.50678	0.180003	1066.99	11.6067	0.469911
91500_L@4		78.9528	28.186	17.7303	0.356998		1.94325	1.05033	0.189813	0.744925	0.709228		5.26835	0.744925	0.0742509	0.740462		1048.3	14.8563	1096.12	7.06591	1120.36	7.66541	59386.7	0.03	10	6.74258	0.179991	1066.93	11.5619	0.463814
91500_L@5		79.7933	28.6333	17.8759	0.358843		1.94464	1.11315	0.188967	0.76114	0.683769		5.29192	0.76114	0.0746365	0.812267		1058.73	16.264	1096.6	7.49193	1115.78	7.80302	>1E6	0	8	6.26723	0.180007	1067.01	11.6647	0.471813
91500_D@1		89.8802	31.5977	18.3086	0.351554		1.77368	1.21075	0.17289	0.750951	0.620238		5.78404	0.750951	0.0744056	0.949725		1052.49	19.0172	1035.87	7.89203	1028.01	7.13973	30724.8	0.06	-24	-2.77427	0.177389	1052.7	8.36654	-0.876044
91500_D@2		67.8842	23.3696	13.8634	0.344257		1.80955	1.13022	0.173666	0.752249	0.665579		5.75817	0.752249	0.0755708	0.843513		1083.72	16.8234	1048.92	7.41842	1032.28	7.17947	74792	0.03	-19	-2.33744	0.178186	1057.06	8.40952	-0.465286
91500_D@3		86.9418	31.8801	17.8	0.366683		1.78328	1.09727	0.173289	0.76887	0.700714		5.77069	0.76887	0.0746358	0.782837		1058.71	15.6777	1039.38	7.16368	1030.21	7.32462	34385.3	0.05	-15	-2.54938	0.1778	1054.94	8.53572	-0.664542
91500_D@4		62.912	19.5633	12.6489	0.310964		1.7664	1.20745	0.172421	0.776553	0.643136		5.79975	0.776553	0.0743013	0.924606		1049.66	18.5251	1033.2	7.85872	1025.44	7.36622	26444.5	0.07	-19	-3.03761	0.176909	1050.07	8.56483	-1.12379
91500_D@5		65.9507	22.7054	13.4908	0.344278		1.80371	1.09753	0.173724	0.741406	0.675526		5.75626	0.741406	0.0753017	0.809245		1076.56	16.1607	1046.8	7.19475	1032.6	7.07794	>1E6	0	-13	-2.305	0.178245	1057.38	8.31966	-0.434788
91500_U@1		67.4881	23.9238	14.1523	0.35449		1.8571	1.27362	0.177863	0.743695	0.583922		5.6223	0.743695	0.0757263	1.03394		1087.85	20.5834	1065.95	8.4408	1055.29	7.2435	21902.1	0.09	-25	0.0226535	0.176966	1050.38	10.8136	-1.09455
91500_U@2		78.7091	28.9831	16.6646	0.368231		1.81896	1.1715	0.179429	0.741678	0.633103		5.57322	0.741678	0.0735239	0.906819		1028.43	18.2289	1052.31	7.70464	1063.86	7.2778	>1E6	0	-25	0.903436	0.178524	1058.91	10.8813	-0.291395
91500_U@3		62.7879	21.4209	13.0811	0.341164		1.85425	1.39452	0.177889	0.756396	0.542404		5.62148	0.756396	0.0755994	1.17156		1084.48	23.3143	1064.94	9.24075	1055.43	7.36818	>1E6	0	-16	0.037297	0.176991	1050.52	10.8976	-1.08119
91500_U@4		63.8765	23.1056	13.3814	0.361723		1.82944	1.2143	0.17753	0.751701	0.61904		5.63286	0.751701	0.0747385	0.953662		1061.48	19.0699	1056.08	8.00357	1053.47	7.30986	>1E6	0	-18	-0.164755	0.176634	1048.56	10.8483	-1.26558
91500_U@5		63.4292	22.0553	13.4304	0.347715		1.8537	1.23545	0.180585	0.745329	0.603286		5.53755	0.745329	0.0744482	0.985302		1053.64	19.7216	1064.75	8.18152	1070.17	7.35359	33880.1	0.06	-22	1.55355	0.179674	1065.19	10.9647	0.300746
TEM_C@1		134.107	35.007	9.98958	0.261039		0.494536	1.79888	0.0659421	0.741683	0.412302		15.1648	0.741683	0.0543918	1.63887		387.309	36.3879	407.997	6.06206	411.661	2.95846	9621.71	0.19	-24	-0.930952	0.0673772	420.335	4.77381	0.799764
TEM_C@2		155.92	58.2708	12.1471	0.373721		0.504157	1.57294	0.0661174	0.755506	0.480314		15.1246	0.755506	0.0553029	1.37962		424.491	30.4885	414.512	5.36738	412.722	3.02113	32582	0.06	-24	-0.667504	0.0675564	421.417	4.82159	1.05924
TEM_C@3		157.142	37.153	11.6816	0.236429		0.499431	1.56422	0.0660834	0.741284	0.473899		15.1324	0.741284	0.0548128	1.37742		404.594	30.5457	411.317	5.3041	412.516	2.96281	15524.8	0.12	-23	-0.718656	0.0673788	420.344	4.77288	0.801952
TEM_C@4		596.251	289.022	47.6157	0.484733		0.50142	1.00534	0.0660836	0.787069	0.78289		15.1324	0.787069	0.0550309	0.62548		413.479	13.9211	412.663	3.41484	412.517	3.14586	51276	0.04	-26	-0.718368	0.0678076	422.933	4.92207	1.42289
TEM_C@5		160.162	50.9087	12.1633	0.317857		0.494332	1.51671	0.0657903	0.769096	0.50708		15.1998	0.769096	0.0544948	1.30725		391.554	29.0696	407.858	5.10736	410.744	3.0612	27238.2	0.07	-22	-1.15892	0.0669377	417.68	4.81555	0.163068
TEM_C@6		162.895	84.3193	13.0433	0.517629		0.49	1.59598	0.0659437	0.744936	0.466757		15.1645	0.744936	0.0538917	1.41147		366.525	31.5021	404.911	5.34331	411.671	2.9715	10993.5	0.17	-24	-0.928518	0.0673789	420.345	4.78231	0.802161
TEM_C@7		82.9461	27.2424	6.37171	0.328435		0.500121	1.95123	0.0663958	0.741291	0.37991		15.0612	0.741291	0.0546303	1.80493		397.123	39.961	411.784	6.62678	414.405	2.97597	18751.7	0.1	-20	-0.249316	0.0672666	419.667	4.76545	0.639561
TEM_C@8		480.458	240.42	38.9296	0.500398		0.507798	1.10157	0.0669646	0.746379	0.677558		14.9333	0.746379	0.0549977	0.810172		412.128	18.0129	416.967	3.77396	417.843	3.02047	79311.5	0.02	-17	0.605291	0.0674086	420.524	4.78801	0.845186
TEM_C@9		60.4254	21.518	4.68221	0.356109		0.509909	1.89793	0.0664224	0.749154	0.394722		15.0552	0.749154	0.0556771	1.74382		439.516	38.3416	418.388	6.52901	414.565	3.00868	10576.4	0.18	-19	-0.209393	0.06715	418.962	4.77795	0.47054
TEM_C@10		173.356	98.7643	14.1635	0.569721		0.505268	1.51319	0.0663077	0.747005	0.493662		15.0812	0.747005	0.0552657	1.31595		422.989	29.1017	415.262	5.17054	413.872	2.99519	41368.7	0.05	-19	-0.381597	0.0670341	418.262	4.76468	0.302667
TEM_C@11		179.348	94.064	14.4052	0.524479		0.495324	1.37073	0.0659612	0.769338	0.561261		15.1604	0.769338	0.0544628	1.13447		390.236	25.2632	408.533	4.62087	411.777	3.06963	145104	0.01	-13	-0.902216	0.0658281	410.972	4.74124	-1.44552
TEM_C@12		246.296	129.423	20.2761	0.52548		0.520515	1.14101	0.067538	0.760705	0.666692		14.8065	0.760705	0.0558964	0.850435		448.256	18.7848	425.495	3.97386	421.306	3.10316	63467.4	0.03	-17	1.46665	0.0679857	424.009	4.86397	1.68081
TEM_C@13		403.247	111.684	31.4198	0.276963		0.520876	0.997818	0.0682334	0.749655	0.751295		14.6556	0.749655	0.055365	0.658527		426.995	14.6188	425.736	3.47588	425.504	3.08755	268727	0.01	-4	2.51145	0.066768	416.655	4.75375	-0.082832
TEM_C@14		138.704	66.7592	11.2151	0.481307		0.511223	1.36038	0.0667691	0.760184	0.558803		14.977	0.760184	0.0555307	1.12816		433.652	24.9348	419.271	4.68352	416.661	3.06793	95975	0.02	-15	0.311582	0.0669231	417.592	4.79134	0.141882
TEM_C@15		91.0337	44.4514	7.2832	0.488297		0.507813	1.55531	0.0663731	0.743202	0.477847		15.0663	0.743202	0.0554894	1.36626		431.997	30.1567	416.977	5.33267	414.268	2.98269	32516.8	0.06	-12	-0.28337	0.0660957	412.59	4.69245	-1.05746
TEM_C@16		120.304	58.7669	9.71432	0.488486		0.505867	1.72276	0.0671459	0.810745	0.470609		14.8929	0.810745	0.0546406	1.52006		397.545	33.7172	415.666	5.89336	418.938	3.28934	15320.7	0.12	-13	0.877649	0.0670104	418.119	4.93117	0.26839
TEM_C@17		283.017	143.982	22.9888	0.508741		0.507625	1.09659	0.0668975	0.780513	0.711765		14.9482	0.780513	0.0550341	0.770262		413.61	17.1259	416.851	3.756	417.437	3.15567	205936	0.01	-17	0.504462	0.0673411	420.116	4.8729	0.747339
TEM_C@18		128.268	65.113	10.3581	0.507633		0.494074	1.76244	0.0666692	0.743828	0.422046		14.9994	0.743828	0.0537483	1.59778		360.519	35.6523	407.683	5.93515	416.057	2.99769	14276.2	0.13	-16	0.161488	0.0669671	417.858	4.75206	0.205639
TEM_C@19		255.388	95.7295	19.7997	0.37484		0.502128	1.16187	0.0663799	0.755818	0.65052		15.0648	0.755818	0.0548626	0.882427		406.626	19.6285	413.142	3.95129	414.309	3.03363	24918.2	0.08	-18	-0.273139	0.0669635	417.836	4.78273	0.200479
TEM_C@20		380.566	133.942	29.7133	0.351954		0.509838	1.01375	0.0672163	0.778782	0.768215		14.8773	0.778782	0.0550119	0.648998		412.705	14.4441	418.34	3.48184	419.363	3.16273	107852	0.02	-17	0.983373	0.0676619	422.054	4.89004	1.21203
TEM_R@1		133.073	33.843	9.43514	0.254319		0.476625	1.50209	0.06224	0.741607	0.493717		16.0668	0.741607	0.05554	1.30625		434.028	28.8339	395.755	4.935	389.234	2.80177	26268.5	0.07	-42	-6.49284	0.0660167	412.113	4.68315	-1.17197
TEM_R@2		154.343	52.4582	11.1727	0.33988		0.477485	1.39398	0.0626937	0.755557	0.542015		15.9506	0.755557	0.0552375	1.17146		421.848	25.937	396.346	4.58461	391.987	2.87408	54277.9	0.03	-42	-5.81114	0.066498	415.023	4.75086	-0.474191
TEM_R@3		56.4485	21.0548	4.14953	0.372992		0.489683	2.03181	0.0630268	0.794155	0.390861		15.8663	0.794155	0.0563493	1.87018		466.157	40.8968	404.694	6.80437	394.007	3.03603	12953.1	0.14	-35	-5.31077	0.0658974	411.391	4.81049	-1.34498
TEM_R@4		360.886	104.199	26.7314	0.288731		0.494288	1.09817	0.064813	0.749237	0.682258		15.429	0.749237	0.0553116	0.802887		424.84	17.8124	407.828	3.69519	404.83	2.94053	65788	0.03	-35	-2.62716	0.067765	422.677	4.81917	1.3613
TEM_R@5		128.216	68.9874	9.97673	0.538058		0.478241	1.40575	0.064248	0.749166	0.532929		15.5647	0.749166	0.0539866	1.18949		370.489	26.5701	396.865	4.62839	401.408	2.91616	23582.5	0.08	-36	-3.47606	0.0673132	419.948	4.78886	0.706944
TEM_L@1		139.514	49.0867	11.42	0.35184		0.527709	1.41961	0.0702532	0.746011	0.525506		14.2342	0.746011	0.0544787	1.20779		390.893	26.8792	430.288	4.99136	437.681	3.15754	52609.6	0.04	5	5.54595	0.0673775	420.336	4.78499	0.800101
TEM_L@2		148.898	73.1425	12.7339	0.491224		0.541285	1.7752	0.070623	0.748645	0.421725		14.1597	0.748645	0.0555877	1.60962		435.936	35.4451	439.271	6.35005	439.908	3.18428	58624.9	0.03	6	6.10151	0.0675794	421.556	4.80526	1.09258
TEM_L@3		65.0091	22.1584	5.44865	0.340851		0.554728	2.27702	0.0717191	0.744133	0.326801		13.9433	0.744133	0.0560976	2.152		456.235	47.0498	448.089	8.2831	446.504	3.21093	16510.8	0.11	11	7.74817	0.067853	423.208	4.81174	1.48861
TEM_L@4		121.156	32.2057	9.71076	0.26582		0.529464	1.35435	0.070273	0.75573	0.558003		14.2302	0.75573	0.0546446	1.12389		397.71	24.9968	431.454	4.77175	437.8	3.19953	37018.1	0.05	11	5.57563	0.0664848	414.943	4.75043	-0.493263
TEM_L@5		128.425	62.7764	11.1585	0.488819		0.546945	1.31095	0.071582	0.742357	0.566273		13.97	0.742357	0.0554164	1.08051		429.064	23.9085	442.993	4.71731	445.679	3.19755	39822.7	0.05	12	7.5422	0.0675685	421.49	4.78825	1.07674
TEM_D@1		90.1642	29.2079	6.84122	0.323941		0.510779	1.63129	0.0654684	0.741506	0.454553		15.2745	0.741506	0.0565848	1.45302		475.389	31.8142	418.973	5.61555	408.796	2.9378	>1E6	0	-25	-1.64258	0.0671723	419.097	3.46066	0.502961
TEM_D@2		134.675	38.6279	9.98676	0.286824		0.4891	1.58898	0.0648736	0.788381	0.496155		15.4146	0.788381	0.05468	1.37961		399.162	30.6226	404.297	5.31322	405.197	3.09691	57056.8	0.03	-19	-2.53616	0.0665621	415.41	3.59647	-0.381321
TEM_D@3		53.626	24.4824	4.10619	0.456539		0.493266	2.02628	0.0645404	0.778467	0.384186		15.4942	0.778467	0.0554304	1.87077		429.624	41.1676	407.134	6.81915	403.179	3.0432	9355.01	0.2	-17	-3.03674	0.0662202	413.343	3.54416	-0.876913
TEM_D@4		58.2922	21.8136	4.43141	0.374212		0.485158	1.90994	0.0647784	0.829805	0.434466		15.4372	0.829805	0.054319	1.72026		384.297	38.1938	401.605	6.35505	404.62	3.25518	>1E6	0	-17	-2.67919	0.0664644	414.819	3.73924	-0.522904
TEM_D@5		190.949	120.9	15.4747	0.633155		0.489124	1.2933	0.0652265	0.806588	0.623666		15.3312	0.806588	0.0543869	1.01096		387.103	22.5444	404.313	4.32257	407.332	3.18463	25986	0.07	-17	-2.00606	0.0669241	417.598	3.67996	0.143324
TEM_U@1		455.362	239.201	36.9188	0.525298		0.513989	1.1976	0.06694	0.788398	0.658312		14.9388	0.788398	0.0556887	0.901491		439.978	19.9341	421.128	4.13675	417.694	3.18946	135836	0.01	-19	0.568289	0.0666022	415.652	4.61075	-0.323178
TEM_U@2		152.982	65.1616	12.1094	0.425944		0.508782	1.70473	0.0668663	0.750886	0.440472		14.9552	0.750886	0.0551852	1.53045		419.736	33.8146	417.63	5.85385	417.248	3.03453	30056.3	0.06	-17	0.45759	0.0665289	415.209	4.50338	-0.429437
TEM_U@3		102.437	54.3947	8.31117	0.531009		0.506446	2.35756	0.0668742	0.741978	0.314723		14.9535	0.741978	0.0549254	2.23776		409.187	49.2946	416.056	8.07977	417.296	2.99885	34737.1	0.05	-15	0.469397	0.0665367	415.257	4.47991	-0.418102
TEM_U@4		105.32	55.75	8.55618	0.52934		0.509752	1.60456	0.0673284	0.7413	0.461996		14.8526	0.7413	0.0549109	1.42306		408.598	31.5258	418.282	5.51592	420.04	3.01519	16381.6	0.11	-12	1.15186	0.0669887	417.988	4.50662	0.236865
TEM_U@5		347.51	120.306	27.1518	0.346193		0.518007	1.09143	0.0676513	0.742949	0.680713		14.7817	0.742949	0.0555338	0.799525		433.779	17.7108	423.819	3.78875	421.99	3.03547	>1E6	0	-16	1.63697	0.0673099	419.928	4.53134	0.702265
Ple_C@1		854.057	86.8976	49.6097	0.101747		0.394784	0.945948	0.0534961	0.758644	0.801993		18.693	0.758644	0.0535224	0.565046		351.01	12.7199	337.858	2.72227	335.95	2.48387	102130	0.02	-13	-0.44423	0.0533881	335.289	3.86791	-0.507653
Ple_C@2		686.413	62.0669	39.4992	0.0904221		0.39057	1.14424	0.0531796	0.762534	0.66641		18.8042	0.762534	0.0532663	0.853129		340.155	19.2034	334.786	3.26853	334.013	2.48258	181454	0.01	-13	-1.03312	0.0530723	333.356	3.85429	-1.08122
Ple_C@3		844.07	83.31	48.9178	0.0987004		0.388191	0.978338	0.0535005	0.757162	0.773927		18.6914	0.757162	0.0526243	0.619557		312.633	14.0369	333.047	2.7817	335.977	2.47921	80404.8	0.02	-18	-0.436021	0.0539708	338.854	3.90484	0.550275
Ple_C@4		692.994	57.8645	39.7515	0.0834993		0.389179	1.04887	0.0531209	0.775404	0.739277		18.825	0.775404	0.0531352	0.706309		334.574	15.9305	333.769	2.988	333.654	2.52185	65313.1	0.03	-18	-1.14234	0.053588	336.512	3.91713	-0.144741
Ple_C@5		470.194	38.9127	27.1899	0.0827589		0.394911	1.07288	0.0535575	0.767526	0.715389		18.6715	0.767526	0.0534783	0.749648		349.143	16.8594	337.95	3.08883	336.326	2.51569	58684.2	0.03	-22	-0.329908	0.0544915	342.038	3.96279	1.49505
Ple_C@6		915.171	93.2966	53.1533	0.101944		0.394055	1.20934	0.0535239	0.760429	0.628798		18.6832	0.760429	0.0533958	0.940343		345.652	21.1332	337.327	3.47694	336.12	2.49095	87660.8	0.02	-18	-0.392338	0.0539945	338.999	3.91339	0.593251
Ple_C@7		1003.79	156.247	59.7982	0.155657		0.396357	0.947978	0.0540539	0.749618	0.790755		18.5	0.749618	0.0531811	0.580289		336.532	13.0951	339.002	2.73592	339.363	2.4786	97683.7	0.02	-14	0.593957	0.0540617	339.41	3.89515	0.715179
Ple_C@8		765.72	73.9572	44.8014	0.0965852		0.397171	1.0192	0.0539814	0.820128	0.804674		18.5249	0.820128	0.053362	0.605119		344.22	13.6345	339.594	2.94611	338.919	2.70833	49522.7	0.04	-19	0.458925	0.0545727	342.534	4.08391	1.64225
Ple_C@9		987.645	84.1289	57.5091	0.0851814		0.396629	0.921269	0.0539618	0.74303	0.806529		18.5316	0.74303	0.0533086	0.544649		341.953	12.2821	339.2	2.66004	338.799	2.45284	61444	0.03	-16	0.422478	0.0542029	340.273	3.89093	0.971361
Ple_C@10		571.721	48.0967	33.2936	0.084126		0.397257	1.27447	0.0538606	1.09021	0.855421		18.5665	1.09021	0.0534934	0.660088		349.78	14.8528	339.657	3.68589	338.18	3.59282	77769.1	0.02	-20	0.234105	0.054567	342.5	4.73512	1.63194
Ple_C@11		640.816	53.829	36.7441	0.0840008		0.39016	0.995238	0.0531531	0.745624	0.749191		18.8136	0.745624	0.0532369	0.6592		338.907	14.8615	334.486	2.84015	333.851	2.42637	67640.6	0.03	-19	-1.0825	0.0537353	337.414	3.86448	0.122776
Ple_C@12		860.351	89.92	51.2839	0.104515		0.403585	0.917177	0.0548308	0.754536	0.822673		18.2379	0.754536	0.0533838	0.521429		345.143	11.7538	344.245	2.68135	344.112	2.52886	124822	0.01	-17	2.03978	0.0551944	346.334	3.9831	2.76959
Ple_C@13		678.337	64.7838	39.2084	0.0955038		0.399952	2.41245	0.0531247	0.751661	0.311576		18.8236	0.751661	0.0546022	2.29236		395.97	50.5944	341.613	7.02236	333.677	2.44478	642.188	2.91	-23	-1.13536	0.054166	340.048	3.9066	0.904488
Ple_C@14		769.378	74.3847	45.3405	0.0966815		0.400943	0.944553	0.0543511	0.741458	0.784983		18.3989	0.741458	0.0535024	0.585167		350.161	13.173	342.332	2.74856	341.179	2.46439	212749	0.01	-23	1.14692	0.0554165	347.69	3.97013	3.17214
Ple_C@15		656.92	64.7669	38.4841	0.0985918		0.393733	0.987546	0.0540406	0.779638	0.78947		18.5046	0.779638	0.0528421	0.606145		322.024	13.7114	337.093	2.83672	339.281	2.57727	65160.4	0.03	-16	0.569138	0.054282	340.758	3.97441	1.11499
Ple_C@16		578.038	53.6964	33.7145	0.0928943		0.401243	0.997773	0.0538893	0.788688	0.790448		18.5566	0.788688	0.0540013	0.611165		371.103	13.7051	342.549	2.90521	338.355	2.60027	>1E6	0	-18	0.287517	0.0543631	341.253	3.99971	1.26198
Ple_C@17		1038.28	154.341	61.2104	0.14865		0.39171	0.888924	0.0536784	0.769266	0.86539		18.6295	0.769266	0.0529254	0.445438		325.598	10.081	335.618	2.54363	337.065	2.5268	235995	0.01	-15	-0.104924	0.0538022	337.823	3.9189	0.244109
Ple_C@18		876.329	94.8303	51.3984	0.108213		0.39934	0.920615	0.0539427	0.74279	0.806841		18.5382	0.74279	0.053692	0.54387		358.153	12.2296	341.17	2.67115	338.682	2.45122	>1E6	0	-15	0.386882	0.0540671	339.443	3.88117	0.724864
Ple_C@19		448.701	38.7282	25.8703	0.0863119		0.38833	1.04039	0.0534075	0.786984	0.756429		18.7239	0.786984	0.0527347	0.680495		317.401	15.3979	333.149	2.95916	335.408	2.57263	>1E6	0	-14	-0.60896	0.0534152	335.455	3.92984	-0.45839
Ple_C@20		591.557	54.2106	34.5966	0.0916406		0.393658	0.951104	0.054041	0.748407	0.786882		18.5045	0.748407	0.0528316	0.58693		321.571	13.2796	337.038	2.73152	339.284	2.47403	>1E6	0	-11	0.57	0.0536983	337.187	3.86776	0.0556042
Ple_R@1		818.449	87.301	45.3337	0.106666		0.373519	0.975579	0.0510687	0.772139	0.791467		19.5815	0.772139	0.0530465	0.596286		330.784	13.4683	322.258	2.69741	321.08	2.4189	209467	0.01	-35	-4.96151	0.0533947	335.329	3.89679	-0.495707
Ple_R@2		821.944	85.6926	45.333	0.104256		0.373493	1.0048	0.0508691	0.793961	0.790171		19.6583	0.793961	0.0532508	0.615825		339.5	13.8863	322.239	2.77816	319.855	2.47803	75004.7	0.02	-37	-5.33289	0.053406	335.399	3.94417	-0.475168
Ple_R@3		812.008	89.6225	45.955	0.110371		0.381314	0.938569	0.052125	0.752299	0.801538		19.1847	0.752299	0.0530561	0.561212		331.197	12.6783	328.004	2.63421	327.555	2.40308	370554	0.01	-35	-2.99576	0.0544991	342.084	3.93074	1.50875
Ple_R@4		768.419	83.552	43.0196	0.108732		0.380137	0.933168	0.0515997	0.753279	0.807227		19.38	0.753279	0.0534309	0.550794		347.14	12.4088	327.139	2.61317	324.335	2.38315	238561	0.01	-39	-3.97342	0.0543961	341.455	3.92577	1.32184
Ple_R@5		899.638	143.411	51.4327	0.159409		0.379092	1.11693	0.0519224	0.760171	0.680591		19.2595	0.760171	0.0529528	0.818332		326.776	18.4683	326.37	3.1223	326.313	2.41926	>1E6	0	-38	-3.37282	0.054624	342.848	3.95611	1.73536
Ple_L@1		897.695	90.8733	55.5444	0.10123		0.419552	0.959685	0.0569383	0.794742	0.828128		17.5629	0.794742	0.0534416	0.537942		347.593	12.1193	355.73	2.8841	356.979	2.76053	424591	0	13	5.96178	0.0536228	336.725	3.96106	-0.0815163
Ple_L@2		450.717	36.3066	27.7874	0.080553		0.418335	1.08733	0.0571551	0.799103	0.734921		17.4962	0.799103	0.0530845	0.737377		332.412	16.634	354.86	3.26163	358.301	2.78568	86184.6	0.02	8	6.36529	0.0544448	341.753	4.02824	1.41035
Ple_L@3		562.503	47.2397	35.3274	0.0839813		0.4269	1.08471	0.0581855	0.847766	0.781557		17.1864	0.847766	0.053212	0.67668		337.849	15.2566	360.973	3.30052	364.581	3.00572	45313	0.04	11	8.28275	0.0550489	345.445	4.18061	2.50593
Ple_L@4		428.94	36.7881	26.4188	0.0857652		0.417691	1.05814	0.0570117	0.765372	0.723322		17.5403	0.765372	0.0531362	0.730654		334.617	16.4767	354.399	3.17046	357.426	2.66173	95813.6	0.02	10	6.09827	0.0540616	339.41	3.92852	0.715063
Ple_L@5		465.21	40.8518	29.3221	0.0878136		0.430117	0.981675	0.0581765	0.744149	0.75804		17.1891	0.744149	0.0536213	0.640256		355.178	14.3948	363.259	3.0023	364.526	2.63789	81744.8	0.02	14	8.26608	0.0546631	343.087	3.92464	1.8063
Ple_D@1		645.745	58.6335	36.5276	0.0907997		0.382966	1.22738	0.0522889	0.752227	0.612873		19.1245	0.752227	0.0531191	0.969851		333.886	21.8372	329.218	3.45698	328.559	2.41003	85454.5	0.02	-12	-2.69082	0.0536498	336.89	2.82999	-0.0325613
Ple_D@2		1006.55	156.489	58.4173	0.15547		0.388901	0.911411	0.0526424	0.768693	0.84341		18.9961	0.768693	0.0535799	0.489673		353.432	11.0242	333.566	2.59458	330.724	2.47862	>1E6	0	-15	-2.0328	0.0540126	339.109	2.89576	0.625963
Ple_D@3		873.435	75.1097	48.5771	0.0859934		0.382324	0.908412	0.0514584	0.741786	0.816574		19.4332	0.741786	0.0538858	0.524372		366.279	11.7759	328.747	2.55435	323.469	2.34067	103043	0.02	-16	-4.23635	0.0527977	331.675	2.75787	-1.58016
Ple_D@4		872.211	94.7684	49.9662	0.108653		0.38904	0.964037	0.0527384	0.743768	0.771514		18.9615	0.743768	0.0535016	0.613333		350.128	13.8044	333.668	2.7453	331.312	2.40239	134134	0.01	-17	-1.85428	0.054111	339.711	2.82867	0.804585
Ple_D@5		581.615	55.3801	32.5928	0.0952177		0.382769	0.966309	0.0517681	0.759371	0.785847		19.3169	0.759371	0.0536257	0.597585		355.364	13.439	329.074	2.71966	325.368	2.40988	94174.5	0.02	-16	-3.65985	0.0531155	333.621	2.82353	-1.00274
Ple_U@1		594.462	53.0256	34.3174	0.0891994		0.39288	1.33191	0.0534103	0.775217	0.582035		18.723	0.775217	0.0533499	1.08306		343.706	24.3248	336.471	3.82179	335.425	2.53428	>1E6	0	-18	-0.603795	0.0531408	333.775	3.6962	-0.956833
Ple_U@2		694.518	68.8241	40.5899	0.0990963		0.396679	1.19033	0.0539959	0.741712	0.623114		18.5199	0.741712	0.0532816	0.930994		340.807	20.9423	339.237	3.43855	339.007	2.44995	66613	0.03	-23	0.485917	0.0537234	337.341	3.66036	0.101084
Ple_U@3		730.639	64.186	42.1275	0.0878491		0.38992	1.01677	0.0535131	0.741318	0.729091		18.687	0.741318	0.0528461	0.695894		322.196	15.7313	334.311	2.9004	336.054	2.42787	59918.1	0.03	-21	-0.412427	0.0532431	334.402	3.62843	-0.771006
Ple_U@4		633.542	67.6304	37.3869	0.10675		0.405926	1.01423	0.0543463	0.777001	0.766098		18.4005	0.777001	0.0541721	0.651872		378.211	14.5955	345.937	2.97775	341.15	2.58234	>1E6	0	-17	1.13805	0.054072	339.473	3.7617	0.733905
Ple_U@5		586.071	57.4209	34.5916	0.097976		0.403638	0.998962	0.0545282	0.741827	0.742598		18.3392	0.741827	0.0536871	0.669042		357.948	15.0317	344.283	2.92106	342.262	2.47324	158905	0.01	-10	1.47649	0.054253	340.58	3.69485	1.06225
